# Supplementary material for: Effects of Inositol-Enhanced Bonded Arginine Silicate Ingestion on Cognitive and Executive Function in Gamers
Source: Nutrients. 2021 Oct 24;13(11):3758. doi: 10.3390/nu13113758 (PMC8618773; doi:10.3390/nu13113758)
Supplement: Supplementary file 1 [file nutrients-13-03758-s001.zip]

Archive with 1 entries (1 files):
- nutrients-1391035-supplementary.xlsx
