# Supplementary material for: Effects of Inositol-Enhanced Bonded Arginine Silicate Ingestion on Cognitive and Executive Function in Gamers
Source: Nutrients. 2021 Oct 24;13(11):3758. doi: 10.3390/nu13113758 (PMC8618773; doi:10.3390/nu13113758)
Supplement: Supplementary file 1 [file nutrients-13-03758-s001.zip › nutrients-1391035-supplementary.xlsx]

## Sheet: S1. Demographics
	Table S1. Participant demographic data.
	Variable	Group	N	Mean			p-Value
	Age (yrs)	Female	8	21.375	±	3.73927	0.246
		Male	18	23.8889	±	5.40031
		Mean	26	23.1154	±	5.01459
	Height (cm)	Female	8	160.643	±	7.27459	<0.001
		Male	18	175.978	±	8.26584
		Mean	26	171.259	±	10.6479
	Weight (kg)	Female	8	60.1	±	9.14018	0.004
		Male	18	75.9944	±	12.8149
		Mean	26	71.1038	±	13.8214
	Body Mass Index	Female	8	18.7302	±	3.02182	0.053
	(kg/m2)	Male	18	21.5866	±	3.41801
		Mean	26	20.7077	±	3.50834
	Heart Rate (bpm)	Female	8	76.25	±	11.5109	0.406
		Male	18	71.8889	±	12.3902
		Mean	26	73.2308	±	12.0708
	Systolic Blood Pressure	Female	8	107.125	±	7.80911	0.513
	(mmHg)	Male	18	113.556	±	26.6441
		Mean	26	111.577	±	22.5604
	Diastolic Blood Pressure	Female	8	69.375	±	4.5336	0.003
	(mmHg)	Male	18	76.4444	±	5.10158
		Mean	26	74.2692	±	5.87577
	Data are means ± standard deviations.

## Sheet: S2. BCST
Table S2. Berg-Wisconsin Card Sorting Task Test results.
		Time Point													Mean
Variable	Group	N	Pre-Supplement				Pre-Game				Post-Game				(SEM)				Effect	p-Value	ηp2
Correct Response	PLA	26	100.846	±	5.76675		101.942	±	5.13094		103.115	±	5.33162		102.035	±	0.621		T	0.956	0.001
	ASI+I	26	102.423	±	5.47849		103.962	±	5.62481		104.423	±	5.0293		103.536	±	0.621	◊	W x T	0.954	0.001
	Time	52	101.635	±	5.62567		102.952	±	5.42711		103.769	±	5.1739		102.785	±	0.438	‡	G x T	0.94	0.001
Errors	PLA	26	17.2308	±	4.13093		17.5385	±	4.11077		17.3846	±	3.77441		17.427	±	0.612		T	0.492	0.014
	ASI+I	26	17	±	4.10853		18.4423	±	4.23397		18	±	3.96989		17.772	±	0.612		W x T	0.416	0.018
	Time	52	17.1154	±	4.08082		17.9904	±	4.15684		17.6923	±	3.84778		17.599	±	0.432		G x T	0.606	0.01
Perseverative Errors	PLA	26	11.8077	±	2.93965		12.5192	±	3.33011		12.4615	±	2.45326		12.303	±	0.388		T	0.44	0.017
(PEBL)	ASI+I	26	11.9615	±	2.98638		12.75	±	2.46272		12.7308	±	2.90596		12.44	±	0.388		W x T	0.261	0.027
	Time	52	11.8846	±	2.93494		12.6346	±	2.90219		12.5962	±	2.66612		12.372	±	0.274		G x T	0.961	0.001
Perseverative Errors	PLA	26	8.5385	±	2.04413		8.7115	±	2.48263		9	±	2.05913		8.761	±	0.309		T	0.855	0.003
(PAR rules)	ASI+I	26	8.2692	±	2.14584		8.5385	±	2.13973		8.9231	±	2.22572		8.565	±	0.309		W x T	0.831	0.004
	Time	52	8.4038	±	2.0794		8.625	±	2.29636		8.9615	±	2.12327		8.663	±	0.218		G x T	0.956	0.001
Data are expressed as means ± standard deviations for placebo (PLA) and Arginine Silicate [1500mg] + Inositol [100mg] (ASI+I) treatments. Partial ETA squared (ηp2). General Linear Model analysis revealed no significant overall Wilk's Lambda for Time (p=0.817), Weight [kg] x Time (p=0.828), or Group x Time (p=0.981) effects. Greenhouse-Geisser univariate p-levels are listed for time (T), weight x …

## Sheet: S3. Go-No-Go
Table S3. Go/No-Go Task Test response time results.
			Time Point													Mean
Variable		Group	N	Pre-Supplement				Pre-Game				Post-Game				(SEM)				Effect	p-Value	ηp2
Go Tasks	Mean Accuracy	PLA	26	0.9185	±	0.04338		0.908	±	0.05432	†	0.9126	±	0.04958		0.912	±	0.01		T	0.744	0.004
		ASI+I	26	0.9053	±	0.05866		0.9028	±	0.06004		0.9002	±	0.05199		0.904	±	0.01		W x T	0.833	0.002
		Time	52	0.9119	±	0.05151		0.9054	±	0.05675	‡	0.9064	±	0.05069		0.908	±	0.007		G x T	0.611	0.008
	Response Time (Milliseconds)	PLA	26	378.338	±	52.5473		366.632	±	58.6365	‡	370.149	±	42.6646		371.277	±	9.208		T	0.266	0.027
	Round 1: Condition P	ASI+I	26	370.738	±	44.5519		370.113	±	50.368		361.776	±	52.6975		367.971	±	9.208		W x T	0.38	0.02
		Time	52	374.538	±	48.3863		368.372	±	54.1488		365.962	±	47.6597	‡	369.624	±	6.496		G x T	0.431	0.017
	Response Time (Milliseconds)	PLA	26	389.939	±	46.0331		372.264	±	68.6009	†	372.503	±	47.1194	†	377.929	±	9.594		T	0.375	0.02
	Round 2: Condition R	ASI+I	26	377.751	±	44.6339		376.636	±	57.485		371.183	±	48.8105		375.497	±	9.594		W x T	0.463	0.016
		Time	52	383.845	±	45.3119		374.45	±	62.7028	‡	371.843	±	47.5044	†	376.713	±	6.768		G x T	0.282	0.025
	Mean: Go Tasks	PLA	26	384.139	±	47.7062		369.448	±	62.1401	†	371.326	±	43.5052	†	374.603	±	9.236		T	0.24	0.029
	Response Time (Milliseconds)	ASI+I	26	374.245	±	42.7929		373.374	±	53.1906		366.479	±	48.4249		371.734	±	9.236		W x T	0.349	0.021
		Time	52	379.192	±	45.1469		371.411	±	57.3032	‡	368.902	±	45.6429	†	373.168	±	6.516		G x T	0.318	0.023
No-Go Tasks	Response Time (Milliseconds)	PLA	26	347.224	±	61.0771		345.617	±	77.5918		332.59	±	39.5456		341.185	±	9.222		T	0.537	0.012
	Round 1: Condition R	ASI+I	26	325.173	±	35.6403		333.071	±	52.6634		323.1	±	47.0902		327.74	±	9.222		W x T	0.802	0.004
		Time	52	336.198	±	50.7469		339.344	±	65.9611		327.845	±	43.3192		334.462	±	6.506		G x T	0.572	0.011
	Response Time (Milliseconds)	PLA	26	350.807	±	38.9229		341.245	±	62.9383		332.365	±	39.6726	†	341.403	±	7.214		T	0.511	0.013
	Round 2: Condition P	ASI+I	26	352.442	±	38.4947		332.271	±	55.6674	‡	333.001	±	36.3867	†	339.307	±	7.214		W x T	0.912	0.002
		Time	52	351.625	±	38.3369		336.758	±	59.003	‡	332.683	±	37.6915	†	340.355	±	5.089		G x T	0.695	0.007
	Mean: No/Go Tasks	PLA	26	349.015	±	45.4744		343.431	±	66.9182		332.477	±	36.5077	†	341.294	±	7.883		T	0.507	0.014
	Response Time (Milliseconds)	ASI+I	26	338.807	±	29.6392		332.671	±	51.5163		328.05	±	37.2895		333.524	±	7.883		W x T	0.852	0.003
		Time	52	343.911	±	38.352		338.051	±	59.3766		330.264	±	36.6054	†	337.409	±	5.561		G x T	0.79	0.005
Go Tasks	Accuracy (%)	PLA	26	0.9919	±	0.02195		0.9934	±	0.00895		0.9952	±	0.01081		0.993	±	0.006		T	0.484	0.011
	Round 1: Condition P	ASI+I	26	0.9871	±	0.05335		0.9815	±	0.07925		0.9949	±	0.01475		0.988	±	0.006		W x T	0.644	0.005
		Time	52	0.9895	±	0.04046		0.9874	±	0.05616		0.995	±	0.0128		0.991	±	0.005		G x T	0.556	0.008
	Accuracy (%)	PLA	26	0.9901	±	0.02424		0.986	±	0.02863		0.9915	±	0.01708		0.989	±	0.005		T	0.561	0.008
	Round 2: Condition R	ASI+I	26	0.9858	±	0.04896		0.9885	±	0.0375		0.9895	±	0.02024		0.988	±	0.005		W x T	0.643	0.006
		Time	52	0.988	±	0.03831		0.9873	±	0.03306		0.9905	±	0.01857		0.989	±	0.004		G x T	0.615	0.007
	Mean: Go Tasks	PLA	26	0.9909	±	0.02261		0.9896	±	0.01717		0.9933	±	0.01274		0.991	±	0.006		T	0.484	0.011
	Accuracy (%)	ASI+I	26	0.9864	±	0.05112		0.985	±	0.05796		0.9921	±	0.01682		0.988	±	0.006		W x T	0.618	0.006
		Time	52	0.9887	±	0.0392		0.9873	±	0.04239		0.9927	±	0.01479		0.99	±	0.004		G x T	0.843	0.001
No-Go Tasks	Accuracy (%)	PLA	26	0.5711	±	0.19918		0.5788	±	0.23549		0.5843	±	0.20293		0.575	±	0.04		T	0.954	0.001
	Round 1: Condition R	ASI+I	26	0.5915	±	0.25147		0.5758	±	0.21394		0.5458	±	0.23343		0.574	±	0.04		W x T	0.891	0.002
		Time	52	0.5813	±	0.22484		0.5773	±	0.22276		0.5651	±	0.21743		0.575	±	0.028		G x T	0.363	0.02
	Accuracy (%)	PLA	26	0.6852	±	0.20189		0.5825	±	0.25192	†	0.5938	±	0.24331	†	0.617	±	0.042		T	0.147	0.039
	Round 2: Condition P	ASI+I	26	0.5698	±	0.24008	◊	0.5715	±	0.22197		0.5181	±	0.22944	‡	0.557	±	0.042		W x T	0.592	0.01
		Time	52	0.6275	±	0.22721		0.577	±	0.23514	†	0.5559	±	0.23724	†	0.587	±	0.03		G x T	0.033	0.068
	Mean: No/Go Tasks	PLA	26	0.628	±	0.18922		0.5806	±	0.23757	†	0.589	±	0.21603		0.596	±	0.04		T	0.501	0.014
	Accuracy (%)	ASI+I	26	0.5807	±	0.23229		0.5737	±	0.19995		0.5319	±	0.22439	‡	0.566	±	0.04		W x T	0.875	0.003
		Time	52	0.6043	±	0.21112		0.5772	±	0.21743	†	0.5604	±	0.21998	†	0.581	±	0.028		G x T	0.289	0.025
Data are expressed as means ± standard deviations for placebo (PLA) and Arginine Silicate [1500mg] + Inositol [100mg] (ASI+I) treatments.General Linear Model analysis of response time analysis (upper table) revealed no significant overall Wilk's Lambda for Time (p=0.593), Weight [kg] x Time (p=0.702), or Group x Time (p=0.696) effects for Go Task variables; and no significant Time (p=0.673), Weig…

## Sheet: S4. Sternberg Task Test
Table S4a. – Sternberg Task Test reaction time data
		Time Point													Mean
Variable	Group	N	Pre-Supplement				Pre-Game				Post-Game				(SEM)				Effect	p-Value	ηp2
Letter Length 2: Absent	PLA	26	597.692	±	171.7		569.423	±	94.148		535.462	±	78.0954	†	569.999	±	22.007		T	0.324	0.022
Reaction Time (Milliseconds)	ASI+I	26	571.962	±	117.696		558.827	±	151.89		555.423	±	148.048		559.597	±	22.007		W x T	0.624	0.009
	Time	52	584.827	±	146.324		564.125	±	125.231		545.442	±	117.624	†	564.798	±	15.525		G x T	0.309	0.023
Letter Length 4: Absent	PLA	26	730.192	±	161.569		729.615	±	186.179		721.346	±	167.245		731.871	±	28.343		T	0.337	0.022
Reaction Time (Milliseconds)	ASI+I	26	717.192	±	148.625		699.404	±	172.372		672.115	±	152.953	†	691.417	±	28.343		W x T	0.562	0.011
	Time	52	723.692	±	153.843		714.51	±	178.294		696.731	±	160.614	†	711.644	±	19.995		G x T	0.562	0.011
Letter Length 6: Absent	PLA	26	907.231	±	211.59		918.269	±	198.037		923.308	±	204.743		923.221	±	35.694		T	0.63	0.009
Reaction Time (Milliseconds)	ASI+I	26	904.231	±	242.081		892.365	±	232.468		851.885	±	183.311		875.875	±	35.694		W x T	0.736	0.006
	Time	52	905.731	±	225.112		905.317	±	214.212		887.596	±	195.758		899.548	±	25.182		G x T	0.292	0.025
Letter Length 2: Present	PLA	26	519.192	±	61.1673		502.904	±	52.1275		500.038	±	82.5399		508.763	±	12.031		T	0.233	0.029
Reaction Time (Milliseconds)	ASI+I	26	525.808	±	82.9376		488.404	±	81.1517	†	484.538	±	58.9293	†	498.199	±	12.031		W x T	0.8	0.004
	Time	52	522.5	±	72.2293		495.654	±	67.9252	†	492.288	±	71.4363	†	503.481	±	8.488		G x T	0.349	0.021
Letter Length 4: Present	PLA	26	630.5	±	92.0675		634.269	±	99.8942		607.962	±	90.9024		627.11	±	17.617		T	0.249	0.028
Reaction Time (Milliseconds)	ASI+I	26	626.769	±	99.1061		603.692	±	98.7744		618.846	±	140.59		613.569	±	17.617		W x T	0.388	0.019
	Time	52	628.635	±	94.7279		618.981	±	99.5613		613.404	±	117.345		620.34	±	12.428		G x T	0.192	0.033
Letter Length 6: Present	PLA	26	783.615	±	143.043		807.365	±	174.096		774.962	±	145.906		793.672	±	23.384		T	0.484	0.014
Reaction Time (Milliseconds)	ASI+I	26	769.577	±	154.023		767.096	±	145.756		721.654	±	112.089	†◊	747.751	±	23.384		W x T	0.838	0.003
	Time	52	776.596	±	147.341		787.231	±	160.266		748.308	±	131.601	‡	770.712	±	16.497		G x T	0.514	0.013
Mean: Absent	PLA	26	745.039	±	159.317		739.102	±	146.244		726.705	±	137.393		741.697	±	27.044		T	0.232	0.029
Reaction Time (Milliseconds)	ASI+I	26	731.128	±	160.818		716.865	±	175.151		693.141	±	143.951	†	708.963	±	27.044		W x T	0.498	0.014
	Time	52	738.083	±	158.648		727.984	±	160.151		709.923	±	140.351	†	725.33	±	19.079		G x T	0.791	0.005
Mean: Present	PLA	26	644.436	±	90.7615		648.179	±	98.5698		627.654	±	93.2747	‡	643.182	±	16.671		T	0.153	0.038
Reaction Time (Milliseconds)	ASI+I	26	640.718	±	98.7251		619.731	±	99.3337	‡	608.346	±	93.0997	†	619.84	±	16.671		W x T	0.519	0.013
	Time	52	642.577	±	93.9114		633.955	±	99.0247		618	±	92.7827	†	631.511	±	11.761		G x T	0.312	0.023
Data are expressed as means ± standard deviations for placebo (PLA) and ASI+I (Arginine Silicate [1500mg] + inositol [100mg]) treatments. Partial ETA squared (ηp2). General Linear Model analysis revealed no significant overall Wilk's Lambda for Time (p=0.684), Weight [kg] x Time (p=0.986) or Group x Time (p=0.246) effects. Greenhouse-Geisser univariate p-levels are listed for time (T), weight x t…
Table S4b. – Sternberg Task Test accuracy data
		Time Point													Mean
Variable	Group	N	Pre-Supplement				Pre-Game				Post-Game				(SEM)				Effect	p-Value	ηp2
Letter Length 2: Absent	PLA	26	0.9815	±	0.02185		0.9838	±	0.03299		0.9838	±	0.02192		0.98	±	0.004		T	0.482	0.014
Accuracy (%)	ASI+I	26	0.9815	±	0.02525		0.9827	±	0.0207		0.9769	±	0.02695		0.983	±	0.004		W x T	0.433	0.016
	Time	52	0.9815	±	0.02338		0.9833	±	0.02728		0.9804	±	0.02457		0.982	±	0.003		G x T	0.671	0.007
Letter Length 4: Absent	PLA	26	0.9877	±	0.01704		0.9815	±	0.02111		0.9792	±	0.02077	‡	0.98	±	0.003		T	0.783	0.005
Accuracy (%)	ASI+I	26	0.9808	±	0.02153		0.9846	±	0.01816		0.9762	±	0.02192		0.983	±	0.003		W x T	0.96	0.001
	Time	52	0.9842	±	0.01954		0.9831	±	0.01956		0.9777	±	0.0212	†	0.982	±	0.002		G x T	0.393	0.019
Letter Length 6: Absent	PLA	26	0.9685	±	0.04164		0.9696	±	0.03649		0.9508	±	0.05912	‡	0.957	±	0.007		T	0.162	0.037
Accuracy (%)	ASI+I	26	0.9577	±	0.04537		0.9558	±	0.04965		0.9592	±	0.04783		0.963	±	0.007		W x T	0.268	0.027
	Time	52	0.9631	±	0.04346		0.9627	±	0.04371		0.955	±	0.05341		0.96	±	0.005		G x T	0.167	0.036
Letter Length 2: Present	PLA	26	0.9646	±	0.04501		0.9615	±	0.03196		0.9631	±	0.03134		0.959	±	0.005		T	0.413	0.018
Accuracy (%)	ASI+I	26	0.9731	±	0.0265		0.9604	±	0.03		0.9438	±	0.03753	†◊	0.963	±	0.005		W x T	0.475	0.015
	Time	52	0.9688	±	0.03682		0.961	±	0.0307		0.9535	±	0.03558	†	0.961	±	0.004		G x T	0.038	0.065
Letter Length 4: Present	PLA	26	0.96	±	0.0315		0.9562	±	0.03047		0.9577	±	0.03808		0.947	±	0.006		T	0.599	0.01
Accuracy (%)	ASI+I	26	0.9531	±	0.04697		0.9446	±	0.04465		0.9454	±	0.03901		0.958	±	0.006		W x T	0.735	0.006
	Time	52	0.9565	±	0.03975		0.9504	±	0.0383		0.9515	±	0.03867		0.953	±	0.004		G x T	0.886	0.002
Letter Length 6: Present	PLA	26	0.93	±	0.04391		0.915	±	0.04393		0.9223	±	0.07317		0.921	±	0.009		T	0.841	0.003
Accuracy (%)	ASI+I	26	0.9477	±	0.03756		0.91	±	0.06356	†	0.9054	±	0.05948	†	0.922	±	0.009		W x T	0.906	0.002
	Time	52	0.9388	±	0.04143		0.9125	±	0.05416	†	0.9138	±	0.06657	†	0.922	±	0.006		G x T	0.102	0.046
Mean: Absent	PLA	26	0.9792	±	0.0189		0.9783	±	0.02227		0.9713	±	0.02379	‡	0.973	±	0.004		T	0.124	0.042
Accuracy (%)	ASI+I	26	0.9735	±	0.02279		0.9743	±	0.02353		0.9707	±	0.02392		0.977	±	0.004		W x T	0.267	0.027
	Time	52	0.9763	±	0.02094		0.9763	±	0.02277		0.971	±	0.02362	‡	0.975	±	0.003		G x T	0.583	0.011
Mean: Present	PLA	26	0.9515	±	0.03157		0.9442	±	0.02597		0.9477	±	0.03454		0.943	±	0.005		T	0.391	0.019
Accuracy (%)	ASI+I	26	0.958	±	0.02593		0.9383	±	0.03229	†	0.9315	±	0.0346	†◊	0.948	±	0.005		W x T	0.782	0.005
	Time	52	0.9548	±	0.02879		0.9413	±	0.02916	†	0.9396	±	0.0352	†	0.945	±	0.004		G x T	0.025	0.074
Data are expressed as means ± standard deviations for placebo (PLA) and Arginine Silicate [1500mg] + Inositol [100mg] (ASI+I) treatments. General Linear Model analysis evealed significant overall Wilk's Lambda for Group x Time (p=0.46), but no Time (p=0.718) or Weight [kg] x Time (p=0.830) effects. Greenhouse-Geisser univariate p-levels are listed for time (T), weight x time (W x T), group x time…

## Sheet: S5. Psycomotor Vigilance Test
Table S5. – Psychomotor Vigilance Task Test results
		Time Point													Mean
Variable	Group	N	Pre-Supplement				Pre-Game				Post-Game				(SEM)				Effect	p-Value	ηp2
Trial 2: Reaction Time	PLA	26	2315.12	±	1162.75		2560.67	±	956.739		2513.31	±	1028.94		2446.3	±	142.913		T	0.277	0.026
(Milliseconds)	ASI+I	26	2319.23	±	1153.5		2655.38	±	866.762		2081.27	±	1202.11		2368.7	±	142.913		W x T	0.452	0.016
	Time	52	2317.17	±	1146.72		2608.03	±	905.13		2297.29	±	1129.13		2407.5	±	100.822		G x T	0.381	0.019
Trial 10: Reaction Time	PLA	26	2501.65	±	1052.55		2461.04	±	1042.63		2640.96	±	881.16		2552.44	±	120.061		T	0.385	0.019
(Milliseconds)	ASI+I	26	2221.46	±	1201.56		2186.81	±	1174.49		2546.77	±	961.206		2300.46	±	120.061		W x T	0.229	0.03
	Time	52	2361.56	±	1127.3		2323.92	±	1108.26		2593.87	±	914.205		2426.45	±	84.701		G x T	0.814	0.004
Trial 20: Reaction Time	PLA	26	2631.04	±	908.441		1962.1	±	1250.14	†	2625.69	±	908.867		2404.59	±	117.493		T	0.585	0.011
(Milliseconds)	ASI+I	26	2746.92	±	735.219		2367.33	±	1076.68		2628.23	±	905.234		2582.51	±	117.493		W x T	0.683	0.008
	Time	52	2688.98	±	820.329		2164.71	±	1173.12	†	2626.96	±	898.117		2493.55	±	82.889		G x T	0.571	0.011
Mean Reaction Time	PLA	26	2464.67	±	187.754		2467.03	±	173.138		2495.11	±	146.947		2475.29	±	23.765		T	0.007	0.099
(Milliseconds)	ASI+I	26	2446.06	±	137.111		2450.67	±	182.789		2475.61	±	136.878		2457.76	±	23.765		W x T	0.014	0.087
	Time	52	2455.37	±	163.046		2458.85	±	176.468		2485.36	±	140.947		2466.53	±	16.766		G x T	0.933	0.001
Data are expressed as means ± standard deviations for placebo (PLA) and Arginine Silicate [1500mg] + Inositol [100mg] (ASI+I) treatments. General Linear Model analysis revealed significant overall Wilk's Lambda for Time (p=0.004) and Weight [kg] x Time (p=0.004) but not Group x Time (p=0.914) effects. Greenhouse-Geisser univariate p-levels are listed for time (T), weight x time (W x T), group x t…

## Sheet: S6. Cambridge Reasoning Test
Table S6. Cambridge Brain Reasoning and Concentration Test results
		Time Point													Mean
Variable	Group	N	Pre-Supplement				Pre-Game				Post-Game				(SEM)				Effect	p-Value	ηp2
Response Inhibition	PLA	26	116.192	±	9.36384		119.192	±	11.5066	†	120.231	±	10.3858	†	118.463	±	1.962		T	0.246	0.028
(Double Trouble)	ASI+I	26	116.577	±	12.9094		120.731	±	9.33191	†	119.077	±	9.33776	‡	118.871	±	1.962		W x T	0.605	0.009
	Time	52	116.385	±	11.1674		119.962	±	10.4017	†	119.654	±	9.79573	†	118.667	±	1.384		G x T	0.349	0.021
Mental Rotation	PLA	26	106.654	±	8.51325		108.654	±	9.33785		107.731	±	11.5432		107.72	±	1.62		T	0.825	0.004
(Rotations)	ASI+I	26	110	±	11.7813		111.577	±	9.34312		111.115	±	10.5578		110.857	±	1.62		W x T	0.905	0.002
	Time	52	108.327	±	10.316		110.115	±	9.36546		109.423	±	11.085		109.288	±	1.143		G x T	0.975	0
Visuospatial Processing	PLA	26	103.769	±	6.35174		102.192	±	6.87616		102.692	±	8.72133		102.952	±	1.04		T	0.486	0.015
(Polygons)	ASI+I	26	104.5	±	7.38783		103.154	±	5.6829		101.038	±	8.44503	‡	102.831	±	1.04		W x T	0.318	0.023
	Time	52	104.135	±	6.83138		102.673	±	6.2645		101.865	±	8.54063	‡	102.891	±	0.734		G x T	0.415	0.018
Deductive Reasoning	PLA	26	103.846	±	5.54756		104.962	±	6.60594		102.962	±	5.87524		103.984	±	0.881		T	0.659	0.008
(Odd One Out)	ASI+I	26	102.385	±	7.85914		104.231	±	4.3663		101.923	±	6.72264		102.785	±	0.881		W x T	0.563	0.011
	Time	52	103.115	±	6.77554		104.596	±	5.55634		102.442	±	6.27292		103.385	±	0.621		G x T	0.941	0.001
Planning	PLA	26	121.308	±	15.4163		125.038	±	12.9568		125.692	±	11.4779	‡	123.863	±	2.169		T	0.123	0.042
(Spatial Planning)	ASI+I	26	119	±	13.9255		123.577	±	12.4521	‡	125.885	±	12.882	†	122.97	±	2.169		W x T	0.442	0.016
	Time	52	120.154	±	14.5917		124.308	±	12.6034	†	125.788	±	12.0803	†	123.417	±	1.53		G x T	0.835	0.004
Data are expressed as means ± standard deviations for placebo (PLA) and and Arginine Silicate [1500mg] + Inositol [100mg] (ASI+I) treatments. General Linear Model analysis revealed no significant overall Wilk's Lambda for Time (p=0.593), Weight [kg] x Time (p=0.907), or Group x Time (p=0.838) effects. Greenhouse-Geisser univariate p-levels are listed for time (T), weight x time (W x T), group x t…

## Sheet: S7. Light Reaction Test
Table S7. Light Tracking Reaction Test results
		Time Point													Mean
Variable	Group	N	Pre-Supplement				Pre-Game				Post-Game				(SEM)				Effect	p-Value	ηp2
Score	PLA	26	3.1265	±	0.71225		2.4381	±	0.53714	†	2.3427	±	0.70478	†	2.634	±	0.093		T	0	0.172
(68cm/s)	ASI+I	26	3.2973	±	0.69082		2.4244	±	0.68352	†	2.3885	±	0.44782	†	2.705	±	0.093		W x T	0.11	0.044
	Time	52	3.2119	±	0.70003		2.4313	±	0.60868	†	2.3656	±	0.58509	†	2.67	±	0.065		G x T	0.745	0.006
Targets Correct (%)	PLA	26	0.7173	±	0.05185		0.7814	±	0.04596	†	0.7696	±	0.05652	†	0.756	±	0.006		T	0.485	0.014
	ASI+I	26	0.7029	±	0.06178		0.7928	±	0.0545	†	0.7718	±	0.04671	†	0.756	±	0.006		W x T	0.559	0.011
	Time	52	0.7101	±	0.05694		0.7871	±	0.05025	†	0.7707	±	0.05135	†	0.756	±	0.005		G x T	0.38	0.019
Start Speed (Relative)	PLA	26	1	±	0		1.4138	±	0.28341	†	1.4969	±	0.26251	†	1.305	±	0.036		T	0	0.196
(68cm/s = 1.0)	ASI+I	26	1	±	0		1.5419	±	0.29723	†	1.6177	±	0.32212	†	1.386	±	0.036		W x T	0.375	0.019
	Time	52	1	±	0		1.4779	±	0.29472	†	1.5573	±	0.29726	†	1.345	±	0.025		G x T	0.184	0.034
Total Test Time	PLA	26	387.804	±	118.354		381.841	±	27.8049		401.891	±	43.4912		390.065	±	7.876		T	0.578	0.008
(seconds)	ASI+I	26	368.509	±	32.7574		385.605	±	31.8759		392.368	±	39.6775		382.608	±	7.876		W x T	0.786	0.002
	Time	52	378.156	±	86.5302		383.723	±	29.676		397.13	±	41.4974		386.336	±	5.556		G x T	0.478	0.012
Data are expressed as means ± standard deviations for placebo (PLA) and and Arginine Silicate [1500mg] + Inositol [100mg] (ASI+I) treatments. General Linear Model analysis revealed significant overall Wilk's Lambda for Time (p=0.001) but not Weight [kg] x Time (p=0.249), or Group x Time (p=0.603) effects. Greenhouse-Geisser univariate p-levels are listed for time (T), weight x time (W x T), group…

## Sheet: S8. Side Effects
Table S8. Side Effects Analysis
			Frequency								Severity
	Weeks	Group	0	1	2	3	4	5	χ2		0	1	2	3	4	5	χ2
Dizziness	Pre-Supplement	PLA	23	3	0	0	0	0	1		24	2	0	0	0	0	0.638
		ASI+I	23	3	0	0	0	0			23	3	0	0	0	0
		Total	46	6	0	0	0	0			47	5	0	0	0	0
	Post-Game	PLA	22	3	1	0	0	0	0.753		21	3	2	0	0	0	0.894
		ASI+I	22	2	1	1	0	0			22	2	2	0	0	0
		Total	44	5	2	1	0	0			43	5	4	0	0	0
Headache	Pre-Supplement	PLA	18	6	2	0	0	0	0.301		23	1	2	0	0	0	0.329
		ASI+I	22	2	2	0	0	0			21	4	1	0	0	0
		Total	40	8	4	0	0	0			44	5	3	0	0	0
	Post-Game	PLA	22	3	1	0	0	0	0.351		20	5	1	0	0	0	0.743
		ASI+I	20	6	0	0	0	0			22	3	1	0	0	0
		Total	42	9	1	0	0	0			42	8	2	0	0	0
Tachycardia	Pre-Supplement	PLA	23	1	1	0	1	0	0.409		18	5	3	0	0	0	0.108
		ASI+I	21	4	1	0	0	0			22	1	1	2	0	0
		Total	44	5	2	0	1	0			40	6	4	2	0	0
	Post-Game	PLA	21	2	3	0	0	0	0.58		23	2	1	0	0	0	0.546
		ASI+I	23	2	1	0	0	0			20	4	2	0	0	0
		Total	44	4	4	0	0	0			43	6	3	0	0	0
Heart Palpitations	Pre-Supplement	PLA	26	0	0	0	0	0	.		26	0	0	0	0	0	.
		ASI+I	26	0	0	0	0	0			26	0	0	0	0	0
		Total	52	0	0	0	0	0			52	0	0	0	0	0
	Post-Game	PLA	26	0	0	0	0	0	0.313		26	0	0	0	0	0	.
		ASI+I	25	1	0	0	0	0			26	0	0	0	0	0
		Total	51	1	0	0	0	0			52	0	0	0	0	0
Dyspnea	Pre-Supplement	PLA	25	1	0	0	0	0	1		26	0	0	0	0	0	0.313
		ASI+I	25	1	0	0	0	0			25	1	0	0	0	0
		Total	50	2	0	0	0	0			51	1	0	0	0	0
	Post-Game	PLA	25	0	1	0	0	0	0.313		26	0	0	0	0	0	.
		ASI+I	26	0	0	0	0	0			26	0	0	0	0	0
		Total	51	0	1	0	0	0			52	0	0	0	0	0
Nervousness	Pre-Supplement	PLA	18	4	2	1	0	1	0.789		18	5	1	2	0	0	0.505
		ASI+I	21	3	1	1	0	0			21	4	1	0	0	0
		Total	39	7	3	2	0	1			39	9	2	2	0	0
	Post-Game	PLA	22	2	2	0	0	0	0.837		23	1	1	1	0	0	0.721
		ASI+I	23	2	1	0	0	0			23	2	1	0	0	0
		Total	45	4	3	0	0	0			46	3	2	1	0	0
Blurred Vision	Pre-Supplement	PLA	25	0	1	0	0	0	0.368		23	1	2	0	0	0	0.388
		ASI+I	25	0	0	1	0	0			24	1	0	1	0	0
		Total	50	0	1	1	0	0			47	2	2	1	0	0
	Post-Game	PLA	23	1	2	0	0	0	0.838		22	2	2	0	0	0	0.331
		ASI+I	24	1	1	0	0	0			24	1	0	0	1	0
		Total	47	2	3	0	0	0			46	3	2	0	1	0
Other	Pre-Supplement	PLA	26	0	0	0	0	0	.		25	1	0	0	0	0	0.313
		ASI+I	26	0	0	0	0	0			26	0	0	0	0	0
		Total	52	0	0	0	0	0			51	1	0	0	0	0
	Post-Game	PLA	26	0	0	0	0	0	.		26	0	0	0	0	0	0.313
		ASI+I	26	0	0	0	0	0			25	0	0	0	1	0
		Total	52	0	0	0	0	0			51	0	0	0	1	0
Data are presented as frequencies. Statistical significance is detailed by chi-squared analysis. Totals are included but, separate from analysis.
